# Supplementary material for: Could early tweet counts predict later citation counts? A gender study in Life Sciences and Biomedicine (2014–2016)
Source: PLoS One. 2020 Nov 2;15(11):e0241723. doi: 10.1371/journal.pone.0241723 (PMC7605688; doi:10.1371/journal.pone.0241723)
Supplement: S1 Fig — (XLSX) [file pone.0241723.s003.xlsx]

## Sheet: Sheet3
	First	Last	Number	Number
Female	30.6288	20.864	14598	9944
Male	69.9859	79.7549	33356	38012
Unkown			7	5
